# Supplementary material for: Kinetics and Potential Mechanisms of LDPE and PBAT Microplastics Biodeterioration by Soil Bacteria Bacillus cereus L6
Source: Microorganisms. 2026 Jan 14;14(1):179. doi: 10.3390/microorganisms14010179 (PMC12844225; doi:10.3390/microorganisms14010179)
Supplement: Supplementary file 1 [file microorganisms-14-00179-s001.zip]

Archive with 1 entries (1 files):
- microorganisms-4043184-supplementary.pdf
